# Supplementary material for: Comparative Analysis of Gut Microbiome Diversity, Stability, and Predicted Function in Captive Guanacos (Lama guanicoe) and Alpacas (Vicugna pacos)
Source: Microorganisms. 2026 Jun 13;14(6):1325. doi: 10.3390/microorganisms14061325 (PMC13305035; doi:10.3390/microorganisms14061325)
Supplement: Supplementary file 1 [file microorganisms-14-01325-s001.zip]

Archive with 2 entries (2 files):
- microorganisms-4320810-supplementary Table S4  and Table S5.xls
- microorganisms-4320810-supplementary.pdf
