# Supplementary material for: Comparative Analysis of Gut Microbiome Diversity, Stability, and Predicted Function in Captive Guanacos (Lama guanicoe) and Alpacas (Vicugna pacos)
Source: Microorganisms. 2026 Jun 13;14(6):1325. doi: 10.3390/microorganisms14061325 (PMC13305035; doi:10.3390/microorganisms14061325)
Supplement: Supplementary file 1 [file microorganisms-14-01325-s001.zip › microorganisms-4320810-supplementary Table S4 and Table S5.xls]

## Sheet: Supplemental Table S4
UCG-005	Christensenellaceae_R-7_group	Rikenellaceae_RC9_gut_group	norank_f___Eubacterium__coprostanoligenes_group	unclassified_f__Lachnospiraceae	Monoglobus	Akkermansia	norank_f__UCG-010	Bacteroides	norank_o__Clostridia_UCG-014	norank_o__RF39	Prevotellaceae_UCG-003	Alistipes	unclassified_c__Clostridia	unclassified_f__Ruminococcaceae	unclassified_f__Oscillospiraceae	Prevotellaceae_UCG-004	UCG-002	norank_f__Ruminococcaceae	norank_f__Peptococcaceae	norank_o__Bacteroidales	dgA-11_gut_group	NK4A214_group	UCG-009	Family_XIII_AD3011_group	Phascolarctobacterium	Candidatus_Saccharimonas	Ruminococcus	Romboutsia	norank_f__p-2534-18B5_gut_group	unclassified_o__Oscillospirales	norank_f__Muribaculaceae	norank_f__Barnesiellaceae	Candidatus_Soleaferrea	Oscillibacter	Lachnospiraceae_UCG-010	norank_f__M2PB4-65_termite_group	Prevotellaceae_UCG-001	Roseburia	unclassified_f__Prevotellaceae	Turicibacter	Paeniclostridium	Longibaculum	norank_f__p-251-o5	norank_f__Bacteroidales_RF16_group	unclassified_f__Peptostreptococcaceae	Mogibacterium	Treponema	norank_o__WCHB1-41	norank_f__F082
UCG-005	1	0.384226	0.289132	0.555281	0.543462	0.236712	-0.00667452	0.471678	0.0685847	0.0160988	0.283847	-0.0758529	0.215299	0.127037	0.578879	0.841384	-0.518214	0.399114	0.28943	0.285811	-0.303826	-0.289624	0.228955	0.346568	0.669649	-0.411435	0.214847	-0.18195	-0.369458	-0.0141491	0.036191	0.180698	0.105925	-0.031837	0.230352	0.600829	-0.0299603	0.0179126	0.0299287	-0.183527	-0.343591	-0.291184	-0.0396076	-0.0193218	0.325426	-0.311195	0.388024	-0.0323078	-0.0235386
Christensenellaceae_R-7_group	0.384226	1	-0.0514677	-0.0448533	0.0897756	-0.0425065	0.0986031	-0.175189	0.135852	0.415149	0.220278	-0.432726	-0.0573157	-0.396697	-0.0542059	0.0948139	-0.405887	0.681706	0.0513236	0.265537	-0.378253	-0.46721	0.737292	0.247532	0.454568	-0.0512482	0.106771	0.366182	-0.384414	0.0626758	-0.13473	-0.192295	-0.247938	-0.00647777	0.39967	0.268247	0.0834329	-0.00788833	-0.0557409	0.104602	-0.319691	-0.20917	-0.117143	0.1912	-0.0971127	-0.261873	0.469336	0.0200848	0.0839601
Rikenellaceae_RC9_gut_group	0.289132	-0.0514677	1	0.0244912	0.0438058	-0.179006	-0.270261	0.277396	0.172211	-0.0942834	-0.0555875	-0.182859	0.141808	0.0888422	0.0656826	0.441675	-0.313356	0.243219	-0.336106	-0.11258	-0.345478	-0.210963	-0.293985	0.32786	0.328748	-0.326393	-0.394428	-0.205809	0.0857899	-0.166567	0.0323935	0.00605904	0.0368769	0.128566	0.206106	-0.0538587	0.0344369	-0.0573339	-0.01334	0.0052219	0.0271055	-0.0964677	0.0079968	0.111951	0.505868	-0.0334976	-0.0171267	0.225012	-0.0337301
norank_f___Eubacterium__coprostanoligenes_group	0.555281	-0.0448533	0.0244912	1	0.350274	0.635707	0.0154112	0.676654	0.123338	0.0504604	0.402508	0.0612785	0.547258	0.381965	0.714744	0.609611	-0.141707	0.136267	0.375032	0.521665	0.0415328	0.150113	-0.080961	0.107023	0.301292	-0.162968	0.265298	-0.194299	-0.275747	-0.017892	0.201987	0.358727	0.205085	0.0743786	-0.126613	0.546667	-0.0639965	-0.0231246	0.0174965	-0.180432	-0.318988	-0.151558	-0.0531287	-0.0368172	0.133686	-0.137609	0.054687	-0.0931061	-0.0706922
unclassified_f__Lachnospiraceae	0.543462	0.0897756	0.0438058	0.350274	1	-0.00030559	0.0122469	0.223041	-0.586496	0.0986255	0.318621	-0.143512	-0.270034	0.103497	0.271691	0.434025	-0.314412	0.105494	0.497082	0.305158	-0.2579	-0.238558	0.270694	0.179882	0.148351	-0.352733	0.179963	0.0485068	-0.159532	-0.00440549	-0.237399	0.238822	0.0437184	-0.132662	-0.397148	0.434245	-0.0737238	0.034008	0.0446897	-0.140052	-0.0496391	-0.0467969	0.0548978	-0.167703	0.197086	-0.0216273	0.337456	-0.130533	0.0122454
Monoglobus	0.236712	-0.0425065	-0.179006	0.635707	-0.00030559	1	-0.144985	0.465373	0.369224	0.211271	0.319003	0.295098	0.490536	0.757651	0.598846	0.277122	-0.1195	0.201686	0.0708294	0.34326	0.210602	0.223956	-0.0138532	-0.1424	0.0998131	-0.0952388	0.483408	-0.318637	-0.189933	0.0444359	0.331163	0.404585	0.37762	-0.30863	-0.0349857	0.552317	-0.0203553	-0.149329	-0.0366937	-0.161272	-0.279543	-0.113957	-0.0490665	-0.114352	-0.151153	-0.131877	-0.0159181	-0.211587	-0.0162205
Akkermansia	-0.00667452	0.0986031	-0.270261	0.0154112	0.0122469	-0.144985	1	-0.0499446	-0.096461	-0.0637326	-0.161359	0.042913	0.12448	-0.304867	-0.072389	-0.110767	-0.0146767	-0.0873485	0.240847	0.213098	0.202482	-0.0615695	0.180643	0.0373475	0.103874	0.527834	-0.024266	0.289505	-0.164598	-0.0632923	-0.228471	-0.179268	-0.126707	0.0186894	0.108624	-0.106253	-0.0931171	0.352271	-0.0224898	-0.269668	-0.227276	-0.0864847	-0.0566249	0.301864	0.00294195	-0.0752684	-0.122773	0.117097	-0.151594
norank_f__UCG-010	0.471678	-0.175189	0.277396	0.676654	0.223041	0.465373	-0.0499446	1	0.401445	0.0358491	0.0603099	0.081806	0.501555	0.452353	0.342187	0.625565	-0.290267	-0.105982	-0.0704385	0.0712085	0.0931046	0.328507	-0.257818	0.0702754	0.134976	-0.264057	0.352266	-0.29298	-0.274784	-0.0819766	0.287715	0.389679	0.211935	0.172147	-0.222617	0.331824	0.0171446	-0.0383162	-0.00476169	-0.160665	-0.249134	-0.0721789	-0.082863	-0.0920885	0.398918	-0.111408	0.0291639	-0.0257202	-0.0704506
Bacteroides	0.0685847	0.135852	0.172211	0.123338	-0.586496	0.369224	-0.096461	0.401445	1	0.0581541	-0.22004	0.117408	0.453068	0.201254	-0.0169293	0.223347	-0.217067	0.188446	-0.324754	-0.263772	0.196528	0.211335	-0.121335	0.17684	0.215648	-0.0571183	0.115659	-0.148303	-0.0374902	-0.0371801	0.482649	-0.0487106	-0.0078522	0.368064	0.375254	0.0107946	0.0724499	-0.0780963	-0.0691713	0.0208038	-0.0681965	-0.0241158	-0.102129	0.0878497	0.0624178	-0.0762762	-0.0679513	0.0810172	-0.0267482
norank_o__Clostridia_UCG-014	0.0160988	0.415149	-0.0942834	0.0504604	0.0986255	0.211271	-0.0637326	0.0358491	0.0581541	1	0.510257	-0.617784	-0.174341	0.0101173	-0.166975	0.0140698	-0.418466	0.447139	-0.116225	0.408536	-0.440722	-0.372985	0.474512	0.0790346	-0.0330581	0.030805	0.434314	0.496619	-0.576122	0.172313	-0.345113	-0.118115	-0.389369	-0.0774863	-0.0399578	0.307152	0.291274	-0.314017	-0.18156	0.162113	-0.491533	-0.199199	-0.230864	0.269463	-0.299694	-0.265967	0.246677	-0.0023897	0.316173
norank_o__RF39	0.283847	0.220278	-0.0555875	0.402508	0.318621	0.319003	-0.161359	0.0603099	-0.22004	0.510257	1	-0.320552	0.0172502	0.154561	0.431552	0.189837	-0.315562	0.506219	0.278969	0.640005	-0.561274	-0.369412	0.289767	-0.00615137	0.306966	-0.196827	0.286027	-0.054381	-0.425471	0.0802605	-0.248554	0.314974	0.11346	-0.155103	0.0235402	0.720566	-0.0542872	-0.213939	0.0745544	-0.253295	-0.537791	-0.388899	0.000913715	0.0783927	-0.20143	-0.382611	0.309854	-0.15037	0.0558893
Prevotellaceae_UCG-003	-0.0758529	-0.432726	-0.182859	0.0612785	-0.143512	0.295098	0.042913	0.081806	0.117408	-0.617784	-0.320552	1	0.308777	0.422394	0.220641	-0.0392384	0.231563	-0.338473	-0.00489935	-0.359015	0.707148	0.565974	-0.375215	-0.206133	0.0140425	-0.0399306	0.0306038	-0.724831	0.431014	-0.0468875	0.420684	0.392086	0.626569	-0.157115	0.0784042	0.0119318	-0.261617	0.230563	0.0576932	-0.364626	0.264305	0.180572	0.219513	-0.400707	0.00925337	0.223417	-0.273775	-0.265268	-0.274463
Alistipes	0.215299	-0.0573157	0.141808	0.547258	-0.270034	0.490536	0.12448	0.501555	0.453068	-0.174341	0.0172502	0.308777	1	0.264098	0.45816	0.211214	-0.00595777	0.101765	0.0171465	0.163236	0.25014	0.262483	-0.213291	-0.117278	0.273016	0.120978	0.046706	-0.305598	-0.0563637	-0.0793837	0.349057	0.234628	0.333859	0.0687528	0.348867	0.228631	-0.062426	0.0843376	0.0415784	-0.132565	-0.221277	-0.130205	-0.0457483	0.0141106	0.0523273	-0.121594	-0.220259	0.000804402	-0.177901
unclassified_c__Clostridia	0.127037	-0.396697	0.0888422	0.381965	0.103497	0.757651	-0.304867	0.452353	0.201254	0.0101173	0.154561	0.422394	0.264098	1	0.543432	0.306147	-0.0749085	0.0460805	-0.0534126	0.0274407	0.163807	0.214917	-0.207945	-0.204365	0.0494569	-0.209491	0.445079	-0.566	0.127072	-0.0391789	0.306146	0.479445	0.497386	-0.438965	-0.151851	0.433063	-0.02762	-0.187422	-0.0207483	-0.210369	-0.0178984	-0.00354553	0.0737441	-0.283598	-0.0122483	-0.00317848	0.106843	-0.222967	-0.0180641
unclassified_f__Ruminococcaceae	0.578879	-0.0542059	0.0656826	0.714744	0.271691	0.598846	-0.072389	0.342187	-0.0169293	-0.166975	0.431552	0.220641	0.45816	0.543432	1	0.514363	0.0111943	0.261248	0.465905	0.502584	-0.0557844	-0.0855	-0.0456179	0.00187956	0.481552	-0.154346	0.30367	-0.425129	-0.10891	-0.0157748	0.21606	0.424626	0.424637	-0.289501	0.161765	0.670321	-0.123346	-0.0662421	0.0685566	-0.256429	-0.289302	-0.288948	0.0082112	-0.130228	0.0779101	-0.254297	0.221614	-0.167527	-0.099023
unclassified_f__Oscillospiraceae	0.841384	0.0948139	0.441675	0.609611	0.434025	0.277122	-0.110767	0.625565	0.223347	0.0140698	0.189837	-0.0392384	0.211214	0.306147	0.514363	1	-0.490506	0.259786	0.0830756	0.222932	-0.221642	-0.114831	0.0079405	0.387694	0.529907	-0.347666	0.205002	-0.242743	-0.307095	-0.0209271	0.0289985	0.165533	0.104864	0.0893528	0.105559	0.486333	-0.00625169	0.00464677	0.0283446	-0.142121	-0.288295	-0.235387	-0.0349058	-0.0712135	0.35717	-0.224911	0.238327	-0.0194235	-0.0264149
Prevotellaceae_UCG-004	-0.518214	-0.405887	-0.313356	-0.141707	-0.314412	-0.1195	-0.0146767	-0.290267	-0.217067	-0.418466	-0.315562	0.231563	-0.00595777	-0.0749085	0.0111943	-0.490506	1	-0.637978	0.00534483	-0.0920527	0.545991	0.345354	-0.442325	-0.375154	-0.491388	0.209214	-0.181133	0.0719208	0.337692	0.0592778	0.320567	0.0388686	0.00813126	-0.195696	-0.289978	-0.556094	-0.00706174	0.0889605	-0.038958	0.217712	0.308866	0.198863	-0.000782728	-0.0836508	-0.166837	0.231439	-0.184579	-0.0974745	0.0365965
UCG-002	0.399114	0.681706	0.243219	0.136267	0.105494	0.201686	-0.0873485	-0.105982	0.188446	0.447139	0.506219	-0.338473	0.101765	0.0460805	0.261248	0.259786	-0.637978	1	0.157143	0.346812	-0.592305	-0.594536	0.621772	0.244868	0.684369	-0.143668	0.0957098	0.0438942	-0.21817	-0.0356837	-0.156316	-0.0808249	-0.0290314	-0.0210353	0.562403	0.600235	0.0275263	-0.127601	-0.00662468	-0.0668633	-0.327302	-0.30609	-0.0299516	0.174434	-0.168241	-0.318958	0.459778	0.0412547	0.00916365
norank_f__Ruminococcaceae	0.28943	0.0513236	-0.336106	0.375032	0.497082	0.0708294	0.240847	-0.0704385	-0.324754	-0.116225	0.278969	-0.00489935	0.0171465	-0.0534126	0.465905	0.0830756	0.00534483	0.157143	1	0.400964	-0.0288486	-0.202609	0.314481	0.204238	0.153397	0.0246705	0.163938	0.119128	0.0267795	-0.040367	-0.100662	0.102793	-0.0217132	0.166155	0.0257762	0.400724	-0.168075	0.0224741	0.0973617	-0.179695	0.042602	-0.046858	0.0426018	-0.0383853	-0.157389	-0.0109663	0.106154	-0.0343064	-0.110948
norank_f__Peptococcaceae	0.285811	0.265537	-0.11258	0.521665	0.305158	0.34326	0.213098	0.0712085	-0.263772	0.408536	0.640005	-0.359015	0.163236	0.0274407	0.502584	0.222932	-0.0920527	0.346812	0.400964	1	-0.24857	-0.334887	0.420766	0.0383839	0.209595	0.173911	0.294915	0.255218	-0.632411	0.0947574	-0.473312	0.155219	-0.0353928	-0.269222	0.0617537	0.470991	0.0456339	0.0316475	0.00159271	-0.069046	-0.669326	-0.451926	-0.134308	0.12315	-0.219766	-0.395465	0.104122	-0.0898393	0.0730304
norank_o__Bacteroidales	-0.303826	-0.378253	-0.345478	0.0415328	-0.2579	0.210602	0.202482	0.0931046	0.196528	-0.440722	-0.561274	0.707148	0.25014	0.163807	-0.0557844	-0.221642	0.545991	-0.592305	-0.0288486	-0.24857	1	0.698097	-0.357097	-0.194635	-0.3158	0.104805	0.00123304	-0.164188	0.281722	0.022728	0.444413	0.205326	0.160219	-0.0388275	-0.152531	-0.421575	-0.0490532	0.272878	-0.130225	0.00329374	0.274067	0.299812	0.000446598	-0.195246	-0.0957893	0.323521	-0.361016	-0.187742	-0.0667998
dgA-11_gut_group	-0.289624	-0.46721	-0.210963	0.150113	-0.238558	0.223956	-0.0615695	0.328507	0.211335	-0.372985	-0.369412	0.565974	0.262483	0.214917	-0.0855	-0.114831	0.345354	-0.594536	-0.202609	-0.334887	0.698097	1	-0.515749	-0.194847	-0.439949	0.112717	-0.0321326	-0.324504	0.299632	-0.0260182	0.436422	0.330499	0.351553	0.195018	-0.373917	-0.277787	-0.131772	0.105546	0.0407446	-0.0212677	0.311845	0.454506	0.0284948	-0.291855	0.0508552	0.443233	-0.50149	-0.158684	-0.221682
NK4A214_group	0.228955	0.737292	-0.293985	-0.080961	0.270694	-0.0138532	0.180643	-0.257818	-0.121335	0.474512	0.289767	-0.375215	-0.213291	-0.207945	-0.0456179	0.0079405	-0.442325	0.621772	0.314481	0.420766	-0.357097	-0.515749	1	0.0524942	0.306087	0.064987	0.362248	0.353272	-0.447433	0.052844	-0.550752	-0.156622	-0.238307	-0.16293	0.345659	0.374277	0.100601	0.0540063	-0.01506	0.0188394	-0.368269	-0.255095	-0.0577298	0.0664256	-0.342492	-0.299748	0.479938	-0.0272399	0.0957771
UCG-009	0.346568	0.247532	0.32786	0.107023	0.179882	-0.1424	0.0373475	0.0702754	0.17684	0.0790346	-0.00615137	-0.206133	-0.117278	-0.204365	0.00187956	0.387694	-0.375154	0.244868	0.204238	0.0383839	-0.194635	-0.194847	0.0524942	1	0.20009	-0.0618605	-0.12646	0.152461	-0.0173527	-0.0258502	-0.0300998	-0.131002	-0.173934	0.452727	0.142182	0.0596073	-0.0235742	-0.0784168	-0.01383	-0.00718466	0.0400443	-0.00170763	-0.0326328	0.126121	0.207903	0.0273373	-0.0582995	0.1214	-0.0158851
Family_XIII_AD3011_group	0.669649	0.454568	0.328748	0.301292	0.148351	0.0998131	0.103874	0.134976	0.215648	-0.0330581	0.306966	0.0140425	0.273016	0.0494569	0.481552	0.529907	-0.491388	0.684369	0.153397	0.209595	-0.3158	-0.439949	0.306087	0.20009	1	-0.323267	0.00911999	-0.299181	-0.184469	-0.0825147	0.0559576	0.0650803	0.12522	-0.0503661	0.603917	0.533509	-0.0389117	0.0807322	-0.00699847	-0.270222	-0.368936	-0.378203	0.0145082	0.0932059	0.220193	-0.387169	0.534527	0.000605476	-0.0554954
Phascolarctobacterium	-0.411435	-0.0512482	-0.326393	-0.162968	-0.352733	-0.0952388	0.527834	-0.264057	-0.0571183	0.030805	-0.196827	-0.0399306	0.120978	-0.209491	-0.154346	-0.347666	0.209214	-0.143668	0.0246705	0.173911	0.104805	0.112717	0.064987	-0.0618605	-0.323267	1	-0.0323974	0.328611	0.0416587	0.0515337	-0.279221	-0.355125	-0.0108768	0.0424543	0.0734582	-0.237617	-0.059081	0.0334429	0.141916	0.111505	-0.046756	0.029666	-0.0601279	0.158251	-0.365796	0.0895552	-0.454194	0.117853	-0.180953
Candidatus_Saccharimonas	0.214847	0.106771	-0.394428	0.265298	0.179963	0.483408	-0.024266	0.352266	0.115659	0.434314	0.286027	0.0306038	0.046706	0.445079	0.30367	0.205002	-0.181133	0.0957098	0.163938	0.294915	0.00123304	-0.0321326	0.362248	-0.12646	0.00911999	-0.0323974	1	-0.0883129	-0.532047	0.148747	-0.10857	0.337584	0.0851486	-0.255355	-0.00937196	0.57018	0.139757	-0.104347	-0.0207431	-0.144683	-0.500573	-0.301063	-0.132371	-0.276168	-0.222745	-0.398277	0.384911	-0.282781	0.10902
Ruminococcus	-0.18195	0.366182	-0.205809	-0.194299	0.0485068	-0.318637	0.289505	-0.29298	-0.148303	0.496619	-0.054381	-0.724831	-0.305598	-0.566	-0.425129	-0.242743	0.0719208	0.0438942	0.119128	0.255218	-0.164188	-0.324504	0.353272	0.152461	-0.299181	0.328611	-0.0883129	1	-0.273826	0.163839	-0.317322	-0.563172	-0.783107	0.168146	-0.140448	-0.333743	0.234078	-0.0265685	-0.150584	0.530295	-0.037992	0.0725189	-0.273017	0.415672	-0.252623	0.059713	0.0104011	0.202436	0.278277
Romboutsia	-0.369458	-0.384414	0.0857899	-0.275747	-0.159532	-0.189933	-0.164598	-0.274784	-0.0374902	-0.576122	-0.425471	0.431014	-0.0563637	0.127072	-0.10891	-0.307095	0.337692	-0.21817	0.0267795	-0.632411	0.281722	0.299632	-0.447433	-0.0173527	-0.184469	0.0416587	-0.532047	-0.273826	1	-0.18619	0.474153	-0.0179397	0.26542	0.120213	-0.16091	-0.382835	-0.24222	-0.138668	0.0370992	0.00829641	0.899337	0.604847	0.275268	-0.139597	0.0279868	0.65506	-0.20065	0.0117805	-0.18528
norank_f__p-2534-18B5_gut_group	-0.0141491	0.0626758	-0.166567	-0.017892	-0.00440549	0.0444359	-0.0632923	-0.0819766	-0.0371801	0.172313	0.0802605	-0.0468875	-0.0793837	-0.0391789	-0.0157748	-0.0209271	0.0592778	-0.0356837	-0.040367	0.0947574	0.022728	-0.0260182	0.052844	-0.0258502	-0.0825147	0.0515337	0.148747	0.163839	-0.18619	1	-0.0423318	-0.119579	-0.1351	-0.0762592	-0.0366564	0.0198291	0.206697	0.0240213	-0.104991	0.291612	-0.157972	-0.163061	-0.386013	-0.0854569	-0.17496	-0.158332	0.0158869	-0.414515	0.416053
unclassified_o__Oscillospirales	0.036191	-0.13473	0.0323935	0.201987	-0.237399	0.331163	-0.228471	0.287715	0.482649	-0.345113	-0.248554	0.420684	0.349057	0.306146	0.21606	0.0289985	0.320567	-0.156316	-0.100662	-0.473312	0.444413	0.436422	-0.550752	-0.0300998	0.0559576	-0.279221	-0.10857	-0.317322	0.474153	-0.0423318	1	0.223312	0.246722	0.149541	-0.121976	-0.0732456	-0.0891817	-0.109703	-0.0664051	0.019095	0.381772	0.26735	0.00138959	-0.0782886	0.181623	0.235058	0.0210957	-0.0969837	-0.0771844
norank_f__Muribaculaceae	0.180698	-0.192295	0.00605904	0.358727	0.238822	0.404585	-0.179268	0.389679	-0.0487106	-0.118115	0.314974	0.392086	0.234628	0.479445	0.424626	0.165533	0.0388686	-0.0808249	0.102793	0.155219	0.205326	0.330499	-0.156622	-0.131002	0.0650803	-0.355125	0.337584	-0.563172	-0.0179397	-0.119579	0.223312	1	0.676472	-0.249506	-0.200006	0.374208	-0.183976	-0.0540323	-0.0085814	-0.483844	-0.140376	-0.0401613	0.127409	-0.476891	0.14994	-0.0507766	0.114047	-0.517864	-0.127814
norank_f__Barnesiellaceae	0.105925	-0.247938	0.0368769	0.205085	0.0437184	0.37762	-0.126707	0.211935	-0.0078522	-0.389369	0.11346	0.626569	0.333859	0.497386	0.424637	0.104864	0.00813126	-0.0290314	-0.0217132	-0.0353928	0.160219	0.351553	-0.238307	-0.173934	0.12522	-0.0108768	0.0851486	-0.783107	0.26542	-0.1351	0.246722	0.676472	1	-0.272258	-0.0257983	0.346332	-0.365142	-0.0151704	0.25969	-0.506254	0.0274136	-0.0360799	0.278889	-0.48849	0.0662604	-0.00422686	-0.122027	-0.398041	-0.401369
Candidatus_Soleaferrea	-0.031837	-0.00647777	0.128566	0.0743786	-0.132662	-0.30863	0.0186894	0.172147	0.368064	-0.0774863	-0.155103	-0.157115	0.0687528	-0.438965	-0.289501	0.0893528	-0.195696	-0.0210353	0.166155	-0.269222	-0.0388275	0.195018	-0.16293	0.452727	-0.0503661	0.0424543	-0.255355	0.168146	0.120213	-0.0762592	0.149541	-0.249506	-0.272258	1	0.0599519	-0.129155	-0.0650838	0.00269473	0.07746	0.0574227	0.218321	0.153476	-0.0439231	0.134141	0.17057	0.163966	-0.31117	0.243081	-0.148382
Oscillibacter	0.230352	0.39967	0.206106	-0.126613	-0.397148	-0.0349857	0.108624	-0.222617	0.375254	-0.0399578	0.0235402	0.0784042	0.348867	-0.151851	0.161765	0.105559	-0.289978	0.562403	0.0257762	0.0617537	-0.152531	-0.373917	0.345659	0.142182	0.603917	0.0734582	-0.00937196	-0.140448	-0.16091	-0.0366564	-0.121976	-0.200006	-0.0257983	0.0599519	1	0.212386	0.0108463	0.130414	0.0302357	-0.083947	-0.299005	-0.343281	-0.0274113	0.154305	-0.103248	-0.333072	0.0995021	0.146562	-0.0900726
Lachnospiraceae_UCG-010	0.600829	0.268247	-0.0538587	0.546667	0.434245	0.552317	-0.106253	0.331824	0.0107946	0.307152	0.720566	0.0119318	0.228631	0.433063	0.670321	0.486333	-0.556094	0.600235	0.400724	0.470991	-0.421575	-0.277787	0.374277	0.0596073	0.533509	-0.237617	0.57018	-0.333743	-0.382835	0.0198291	-0.0732456	0.374208	0.346332	-0.129155	0.212386	1	-0.113285	-0.126904	0.128799	-0.363342	-0.49238	-0.391387	0.00854822	-0.143825	-0.0365563	-0.410116	0.388937	-0.186005	-0.10765
norank_f__M2PB4-65_termite_group	-0.0299603	0.0834329	0.0344369	-0.0639965	-0.0737238	-0.0203553	-0.0931171	0.0171446	0.0724499	0.291274	-0.0542872	-0.261617	-0.062426	-0.02762	-0.123346	-0.00625169	-0.00706174	0.0275263	-0.168075	0.0456339	-0.0490532	-0.131772	0.100601	-0.0235742	-0.0389117	-0.059081	0.139757	0.234078	-0.24222	0.206697	-0.0891817	-0.183976	-0.365142	-0.0650838	0.0108463	-0.113285	1	-0.0140613	-0.567233	0.477541	-0.206077	-0.217879	-0.56212	0.21995	-0.111851	-0.302307	0.140768	0.117505	0.772651
Prevotellaceae_UCG-001	0.0179126	-0.00788833	-0.0573339	-0.0231246	0.034008	-0.149329	0.352271	-0.0383162	-0.0780963	-0.314017	-0.213939	0.230563	0.0843376	-0.187422	-0.0662421	0.00464677	0.0889605	-0.127601	0.0224741	0.0316475	0.272878	0.105546	0.0540063	-0.0784168	0.0807322	0.0334429	-0.104347	-0.0265685	-0.138668	0.0240213	-0.109703	-0.0540323	-0.0151704	0.00269473	0.130414	-0.126904	-0.0140613	1	0.155157	-0.0425754	-0.161214	-0.281943	0.029036	-0.223723	-0.0361488	-0.201921	-0.0508319	-0.0820283	-0.212749
Roseburia	0.0299287	-0.0557409	-0.01334	0.0174965	0.0446897	-0.0366937	-0.0224898	-0.00476169	-0.0691713	-0.18156	0.0745544	0.0576932	0.0415784	-0.0207483	0.0685566	0.0283446	-0.038958	-0.00662468	0.0973617	0.00159271	-0.130225	0.0407446	-0.01506	-0.01383	-0.00699847	0.141916	-0.0207431	-0.150584	0.0370992	-0.104991	-0.0664051	-0.0085814	0.25969	0.07746	0.0302357	0.128799	-0.567233	0.155157	1	-0.221288	0.0141953	-0.138571	0.330743	-0.32487	-0.0127184	-0.0803279	-0.116336	0.0670663	-0.693249
unclassified_f__Prevotellaceae	-0.183527	0.104602	0.0052219	-0.180432	-0.140052	-0.161272	-0.269668	-0.160665	0.0208038	0.162113	-0.253295	-0.364626	-0.132565	-0.210369	-0.256429	-0.142121	0.217712	-0.0668633	-0.179695	-0.069046	0.00329374	-0.0212677	0.0188394	-0.00718466	-0.270222	0.111505	-0.144683	0.530295	0.00829641	0.291612	0.019095	-0.483844	-0.506254	0.0574227	-0.083947	-0.363342	0.477541	-0.0425754	-0.221288	1	0.168801	0.188664	-0.414652	0.195305	-0.204646	0.16734	-0.000746669	0.156345	0.414107
Turicibacter	-0.343591	-0.319691	0.0271055	-0.318988	-0.0496391	-0.279543	-0.227276	-0.249134	-0.0681965	-0.491533	-0.537791	0.264305	-0.221277	-0.0178984	-0.289302	-0.288295	0.308866	-0.327302	0.042602	-0.669326	0.274067	0.311845	-0.368269	0.0400443	-0.368936	-0.046756	-0.500573	-0.037992	0.899337	-0.157972	0.381772	-0.140376	0.0274136	0.218321	-0.299005	-0.49238	-0.206077	-0.161214	0.0141953	0.168801	1	0.768124	0.259421	-0.156305	0.0583538	0.792004	-0.22119	0.0630108	-0.110321
Paeniclostridium	-0.291184	-0.20917	-0.0964677	-0.151558	-0.0467969	-0.113957	-0.0864847	-0.0721789	-0.0241158	-0.199199	-0.388899	0.180572	-0.130205	-0.00354553	-0.288948	-0.235387	0.198863	-0.30609	-0.046858	-0.451926	0.299812	0.454506	-0.255095	-0.00170763	-0.378203	0.029666	-0.301063	0.0725189	0.604847	-0.163061	0.26735	-0.0401613	-0.0360799	0.153476	-0.343281	-0.391387	-0.217879	-0.281943	-0.138571	0.188664	0.768124	1	0.270653	-0.0841541	0.0419067	0.954034	-0.210142	0.0199492	-0.0625778
Longibaculum	-0.0396076	-0.117143	0.0079968	-0.0531287	0.0548978	-0.0490665	-0.0566249	-0.082863	-0.102129	-0.230864	0.000913715	0.219513	-0.0457483	0.0737441	0.0082112	-0.0349058	-0.000782728	-0.0299516	0.0426018	-0.134308	0.000446598	0.0284948	-0.0577298	-0.0326328	0.0145082	-0.0601279	-0.132371	-0.273017	0.275268	-0.386013	0.00138959	0.127409	0.278889	-0.0439231	-0.0274113	0.00854822	-0.56212	0.029036	0.330743	-0.414652	0.259421	0.270653	1	-0.370904	-0.00944913	0.29942	-0.0118527	-0.16052	-0.306536
norank_f__p-251-o5	-0.0193218	0.1912	0.111951	-0.0368172	-0.167703	-0.114352	0.301864	-0.0920885	0.0878497	0.269463	0.0783927	-0.400707	0.0141106	-0.283598	-0.130228	-0.0712135	-0.0836508	0.174434	-0.0383853	0.12315	-0.195246	-0.291855	0.0664256	0.126121	0.0932059	0.158251	-0.276168	0.415672	-0.139597	-0.0854569	-0.0782886	-0.476891	-0.48849	0.134141	0.154305	-0.143825	0.21995	-0.223723	-0.32487	0.195305	-0.156305	-0.0841541	-0.370904	1	0.0514623	-0.0974453	-0.070593	0.668074	0.189137
norank_f__Bacteroidales_RF16_group	0.325426	-0.0971127	0.505868	0.133686	0.197086	-0.151153	0.00294195	0.398918	0.0624178	-0.299694	-0.20143	0.00925337	0.0523273	-0.0122483	0.0779101	0.35717	-0.166837	-0.168241	-0.157389	-0.219766	-0.0957893	0.0508552	-0.342492	0.207903	0.220193	-0.365796	-0.222745	-0.252623	0.0279868	-0.17496	0.181623	0.14994	0.0662604	0.17057	-0.103248	-0.0365563	-0.111851	-0.0361488	-0.0127184	-0.204646	0.0583538	0.0419067	-0.00944913	0.0514623	1	0.0689551	0.00386951	0.210366	-0.118335
unclassified_f__Peptostreptococcaceae	-0.311195	-0.261873	-0.0334976	-0.137609	-0.0216273	-0.131877	-0.0752684	-0.111408	-0.0762762	-0.265967	-0.382611	0.223417	-0.121594	-0.00317848	-0.254297	-0.224911	0.231439	-0.318958	-0.0109663	-0.395465	0.323521	0.443233	-0.299748	0.0273373	-0.387169	0.0895552	-0.398277	0.059713	0.65506	-0.158332	0.235058	-0.0507766	-0.00422686	0.163966	-0.333072	-0.410116	-0.302307	-0.201921	-0.0803279	0.16734	0.792004	0.954034	0.29942	-0.0974453	0.0689551	1	-0.309481	0.0417874	-0.146364
Mogibacterium	0.388024	0.469336	-0.0171267	0.054687	0.337456	-0.0159181	-0.122773	0.0291639	-0.0679513	0.246677	0.309854	-0.273775	-0.220259	0.106843	0.221614	0.238327	-0.184579	0.459778	0.106154	0.104122	-0.361016	-0.50149	0.479938	-0.0582995	0.534527	-0.454194	0.384911	0.0104011	-0.20065	0.0158869	0.0210957	0.114047	-0.122027	-0.31117	0.0995021	0.388937	0.140768	-0.0508319	-0.116336	-0.000746669	-0.22119	-0.210142	-0.0118527	-0.070593	0.00386951	-0.309481	1	-0.175376	0.214136
Treponema	-0.0323078	0.0200848	0.225012	-0.0931061	-0.130533	-0.211587	0.117097	-0.0257202	0.0810172	-0.0023897	-0.15037	-0.265268	0.000804402	-0.222967	-0.167527	-0.0194235	-0.0974745	0.0412547	-0.0343064	-0.0898393	-0.187742	-0.158684	-0.0272399	0.1214	0.000605476	0.117853	-0.282781	0.202436	0.0117805	-0.414515	-0.0969837	-0.517864	-0.398041	0.243081	0.146562	-0.186005	0.117505	-0.0820283	0.0670663	0.156345	0.0630108	0.0199492	-0.16052	0.668074	0.210366	0.0417874	-0.175376	1	-0.148066
norank_o__WCHB1-41	-0.0235386	0.0839601	-0.0337301	-0.0706922	0.0122454	-0.0162205	-0.151594	-0.0704506	-0.0267482	0.316173	0.0558893	-0.274463	-0.177901	-0.0180641	-0.099023	-0.0264149	0.0365965	0.00916365	-0.110948	0.0730304	-0.0667998	-0.221682	0.0957771	-0.0158851	-0.0554954	-0.180953	0.10902	0.278277	-0.18528	0.416053	-0.0771844	-0.127814	-0.401369	-0.148382	-0.0900726	-0.10765	0.772651	-0.212749	-0.693249	0.414107	-0.110321	-0.0625778	-0.306536	0.189137	-0.118335	-0.146364	0.214136	-0.148066	1
norank_f__F082	0.0120997	-0.13586	0.26302	-0.133332	-0.220523	-0.0907493	0.0697768	0.0299817	0.140168	-0.437343	-0.347143	0.297705	0.140115	0.0456142	-0.0219765	0.00586525	-0.0719512	-0.0483198	-0.181359	-0.330437	0.0195972	0.0430199	-0.180587	0.00056704	0.133007	0.0157436	-0.253082	-0.463451	0.243924	-0.456699	0.0709722	-0.0559315	0.335163	0.0127488	0.236798	-0.131989	-0.13951	0.0508433	0.162836	-0.365285	0.149257	-0.00463654	0.285206	0.0766628	0.311094	-0.0236201	-0.17966	0.416985	-0.354234
[truncated: 1 more columns]

## Sheet: Supplemental Table S5
UCG-005	Christensenellaceae_R-7_group	Rikenellaceae_RC9_gut_group	norank_f___Eubacterium__coprostanoligenes_group	unclassified_f__Lachnospiraceae	norank_f__UCG-010	norank_o__Clostridia_UCG-014	Monoglobus	Akkermansia	Alistipes	norank_o__RF39	Bacteroides	unclassified_f__Ruminococcaceae	unclassified_c__Clostridia	Prevotellaceae_UCG-004	norank_f__Muribaculaceae	Prevotellaceae_UCG-003	UCG-002	unclassified_f__Oscillospiraceae	Ruminococcus	norank_f__Ruminococcaceae	UCG-009	NK4A214_group	norank_f__Peptococcaceae	Phascolarctobacterium	norank_f__Bacteroidales_RF16_group	dgA-11_gut_group	unclassified_f__Prevotellaceae	unclassified_o__Oscillospirales	Family_XIII_AD3011_group	Prevotellaceae_UCG-001	norank_f__Barnesiellaceae	Treponema	Candidatus_Soleaferrea	Romboutsia	Lachnospiraceae_UCG-010	norank_f__F082	_Eubacterium__siraeum_group	Candidatus_Saccharimonas	Roseburia	Oscillibacter	Turicibacter	unclassified_f__Peptostreptococcaceae	Clostridium	norank_o__Bacteroidales	norank_f__p-251-o5	Paeniclostridium	Lachnospiraceae_NK3A20_group	Mogibacterium	norank_o__WCHB1-41
UCG-005	1	-0.351206	0.134434	0.0786185	-0.526006	-0.156855	0.0291154	0.283241	-0.0041954	0.375418	-0.00567419	0.142368	0.54695	0.637096	0.0734312	0.156806	-0.076262	-0.147186	0.196737	-0.111331	0.159	0.377176	0.152826	0.348493	0.130373	-0.068635	0.204823	-0.195211	0.149168	0.372793	-0.0453457	0.0662648	-0.105946	0.405491	0.139403	-0.0849763	0.0497894	0.0518292	-0.304132	-0.0504516	0.0263859	-0.00938188	0.214737	0.0596338	0.167324	-0.138865	0.0708435	0.072968	-0.126899
Christensenellaceae_R-7_group	-0.351206	1	-0.378733	0.352552	0.763108	0.319905	0.322181	0.0498553	0.34966	-0.336978	0.235093	0.0159615	-0.17184	0.106927	-0.213075	-0.381986	-0.13173	0.785796	-0.177408	0.389916	0.0259351	0.24982	0.695647	0.301468	-0.338607	0.0172979	-0.492538	0.145847	0.047678	0.358457	-0.150576	-0.336481	0.0513674	0.357141	0.0576353	0.348355	-0.240193	0.219429	0.338112	-0.137045	-0.015216	0.212855	0.0344999	0.0411067	-0.207848	-0.0213234	0.0952657	0.0457707	-0.0624461
Rikenellaceae_RC9_gut_group	0.134434	-0.378733	1	-0.0371503	-0.330708	-0.464647	0.0574353	0.717788	-0.186804	-0.385381	0.0468209	-0.0344338	0.172404	0.293642	0.0996961	0.0337509	-0.00395892	-0.0923122	-0.333896	0.0233653	0.173125	0.144239	-0.0511133	-0.112863	-0.120389	-0.176166	0.348465	0.132188	-0.541455	-0.353566	0.144914	0.396939	0.0106582	-0.16616	-0.17549	-0.698459	0.114899	0.0850744	0.118733	-0.0419725	-0.124065	-0.196152	-0.332444	-0.158415	0.210169	0.180972	-0.134615	-0.00313838	-0.155579
norank_f___Eubacterium__coprostanoligenes_group	0.0786185	0.352552	-0.0371503	1	0.383589	-0.108153	0.733393	0.276678	0.443389	0.0840675	0.316763	0.491698	0.24372	0.212909	0.252946	-0.752826	-0.184175	0.480013	-0.418955	0.533118	0.770946	0.127551	0.548405	0.393592	0.244224	-0.0754725	0.517182	0.412559	-0.247408	0.724002	-0.0966413	-0.484359	0.0309609	0.688714	-0.220224	0.177422	-0.455505	0.622491	0.175648	-0.0219519	0.0930875	-0.248649	-0.00407815	-0.332685	-0.0760067	-0.102578	-0.306805	-0.115122	-0.26439
unclassified_f__Lachnospiraceae	-0.526006	0.763108	-0.330708	0.383589	1	0.10832	0.252398	-0.0708789	0.304852	-0.321763	0.328808	-0.142724	-0.0841613	0.00722123	-0.169184	-0.306171	-0.075673	0.389365	-0.0849474	0.228149	0.241062	0.156749	0.393875	0.194713	-0.123625	-0.0797369	-0.157278	0.142676	-0.202889	0.373198	-0.0465317	-0.202432	-0.00289309	0.305866	-0.0182511	0.348621	-0.158055	0.110354	0.261496	-0.0671024	-0.00964804	0.0965786	0.174864	-0.0536684	-0.182146	-0.00580793	-0.0278157	0.0598447	0.081373
norank_f__UCG-010	-0.156855	0.319905	-0.464647	-0.108153	0.10832	1	-0.0743984	-0.00985515	0.130949	-0.375036	-0.0809903	0.114495	-0.229613	0.0676896	0.0603674	0.171408	-0.0371443	0.148844	-0.0612109	-0.0203168	-0.295675	-0.23859	-0.0517222	-0.147	-0.0418669	0.0104966	-0.320671	-0.0648506	0.405684	-0.107501	-0.0684373	-0.128383	-0.00659614	-0.0567952	0.0221067	0.210685	-0.0456829	-0.0895193	0.0800972	0.0282396	0.130788	0.111698	0.0128872	0.0674183	-0.0830437	0.0567665	0.0863622	0.0273633	-0.0965133
norank_o__Clostridia_UCG-014	0.0291154	0.322181	0.0574353	0.733393	0.252398	-0.0743984	1	0.23784	0.499926	-0.0463273	0.504424	0.250531	0.258383	0.207887	0.0344272	-0.520681	-0.427965	0.513265	-0.338121	0.806654	0.679261	0.276987	0.546443	0.447316	-0.124864	-0.227862	0.190559	0.509851	-0.347563	0.380952	-0.148139	-0.30619	0.0389019	0.530215	-0.191398	-0.0136726	-0.602539	0.878269	0.334497	-0.335016	-0.144687	-0.211149	-0.034149	-0.432754	0.0111837	-0.097718	-0.315693	-0.0163553	-0.363074
Monoglobus	0.283241	0.0498553	0.717788	0.276678	-0.0708789	-0.00985515	0.23784	1	0.0472473	-0.560886	0.0828843	0.275594	0.229862	0.658676	0.235131	-0.126162	-0.123502	0.281268	-0.553408	0.165069	0.222181	0.185338	0.289156	0.0340457	-0.132147	-0.22883	0.334037	0.157446	-0.306673	0.0710938	0.0493561	0.194637	-0.00946393	0.192912	-0.185722	-0.554963	-0.0251473	0.226612	0.206348	-0.0660805	-0.000752882	-0.162283	-0.321447	-0.172462	0.188948	0.195657	-0.109223	0.0203869	-0.400538
Akkermansia	-0.0041954	0.34966	-0.186804	0.443389	0.304852	0.130949	0.499926	0.0472473	1	-0.152147	0.633097	-0.00555817	0.170368	0.231297	-0.0795135	-0.0319919	-0.570845	0.22578	0.0128727	0.20884	0.324285	0.129395	0.246844	0.303928	0.0511144	-0.46887	-0.0317629	-0.084319	0.0982908	0.277938	-0.375468	-0.413491	-0.394724	0.490945	0.144076	0.49405	-0.488234	0.107656	0.22297	-0.194536	0.431765	0.39076	0.449871	-0.0272699	-0.427157	-0.116301	0.109616	0.464703	-0.113983
Alistipes	0.375418	-0.336978	-0.385381	0.0840675	-0.321763	-0.375036	-0.0463273	-0.560886	-0.152147	1	-0.187012	0.141198	0.174516	-0.314209	-0.0134687	-0.216744	0.0922712	-0.196389	0.381048	-0.0718401	0.102709	0.0298104	0.00534651	0.237663	0.297815	0.263994	0.190021	-0.100355	0.233906	0.43748	-0.0556999	-0.214603	0.0212164	0.164712	0.150896	0.259419	-0.0141811	0.0525954	-0.405563	0.0558225	-0.0225708	-0.0394349	0.161901	0.0925279	0.0131152	-0.289297	0.0238759	-0.11409	0.173831
norank_o__RF39	-0.00567419	0.235093	0.0468209	0.316763	0.328808	-0.0809903	0.504424	0.0828843	0.633097	-0.187012	1	-0.542279	0.468664	0.302213	-0.523117	0.0862781	-0.440406	0.0332206	0.198914	0.108044	0.626549	0.47318	0.288699	0.501542	-0.237815	-0.727283	-0.0340516	-0.0933695	-0.483748	0.160585	0.00125631	0.217513	-0.451739	0.479697	0.208512	0.160433	-0.0229631	0.0831728	0.170793	-0.475734	-0.199242	0.281531	0.554228	-0.102327	-0.064754	-0.134139	0.0316709	0.625408	0.229793
Bacteroides	0.142368	0.0159615	-0.0344338	0.491698	-0.142724	0.114495	0.250531	0.275594	-0.00555817	0.141198	-0.542279	1	-0.19712	-0.00312195	0.753936	-0.561716	0.0170094	0.376082	-0.623871	0.339013	0.0122211	-0.394367	0.134163	-0.182709	0.368772	0.332776	0.441071	0.358303	0.363837	0.35018	-0.1131	-0.527121	0.253972	0.116203	-0.357823	-0.0874448	-0.379278	0.457669	0.0477855	0.275106	0.326612	-0.397624	-0.538451	-0.226211	0.0484609	0.0975151	-0.251305	-0.449997	-0.615331
unclassified_f__Ruminococcaceae	0.54695	-0.17184	0.172404	0.24372	-0.0841613	-0.229613	0.258383	0.229862	0.170368	0.174516	0.468664	-0.19712	1	0.674711	-0.18788	0.223936	-0.276024	-0.189514	0.4299	-0.160969	0.601079	0.774745	0.37009	0.792766	0.0809668	-0.401114	0.157754	-0.391915	-0.204514	0.375825	-0.0642873	0.284686	-0.361414	0.743099	0.372781	-0.0768937	0.139437	0.140483	-0.487092	-0.299934	-0.113562	0.0787455	0.599772	0.0910523	0.345437	-0.355733	0.151615	0.369243	-0.0576115
unclassified_c__Clostridia	0.637096	0.106927	0.293642	0.212909	0.00722123	0.0676896	0.207887	0.658676	0.231297	-0.314209	0.302213	-0.00312195	0.674711	1	-0.00601305	0.239267	-0.230461	0.109979	0.0313383	-0.0123505	0.293903	0.642163	0.429255	0.494176	-0.0983235	-0.33626	0.0275386	-0.185713	-0.0726379	0.314331	-0.0584494	0.183973	-0.194132	0.616817	0.137768	-0.160565	0.0279404	0.107102	-0.0855921	-0.180355	0.0202909	0.0757404	0.305257	0.0211256	0.186443	-0.0444041	0.101985	0.241917	-0.26351
Prevotellaceae_UCG-004	0.0734312	-0.213075	0.0996961	0.252946	-0.169184	0.0603674	0.0344272	0.235131	-0.0795135	-0.0134687	-0.523117	0.753936	-0.18788	-0.00601305	1	-0.20922	0.0999186	-0.0395915	-0.562267	0.0566228	0.00530455	-0.452016	-0.232585	-0.446183	0.562708	0.09887	0.489467	0.385243	0.163285	0.0627428	0.125627	-0.207017	0.227472	-0.116079	-0.665068	-0.235093	-0.256231	0.209291	0.11363	0.55334	0.548359	-0.680012	-0.462534	-0.50119	0.152828	0.432188	-0.530187	-0.493492	-0.670886
norank_f__Muribaculaceae	0.156806	-0.381986	0.0337509	-0.752826	-0.306171	0.171408	-0.520681	-0.126162	-0.0319919	-0.216744	0.0862781	-0.561716	0.223936	0.239267	-0.20922	1	-0.0516546	-0.646532	0.562687	-0.616034	-0.399733	0.116556	-0.507383	-0.102735	-0.0718983	-0.306518	-0.370036	-0.577813	0.223438	-0.542831	0.0364154	0.507855	-0.287915	-0.236488	0.301195	-0.00964367	0.393622	-0.600761	-0.26842	-0.0652325	0.0626557	0.299813	0.471516	0.271083	0.111503	0.0246247	0.303952	0.375155	0.157556
Prevotellaceae_UCG-003	-0.076262	-0.13173	-0.00395892	-0.184175	-0.075673	-0.0371443	-0.427965	-0.123502	-0.570845	0.0922712	-0.440406	0.0170094	-0.276024	-0.230461	0.0999186	-0.0516546	1	-0.145658	-0.0107126	-0.135006	-0.211149	-0.218816	-0.217808	-0.297882	0.181643	0.560796	0.0408104	0.218724	0.00902392	-0.115013	0.460178	-0.0187023	0.64634	-0.314906	-0.276675	-0.049166	0.193039	-0.214878	-0.0304891	0.660451	-0.143604	-0.342171	-0.216181	-0.0856613	-0.171835	0.129489	-0.307041	-0.658548	0.339919
UCG-002	-0.147186	0.785796	-0.0923122	0.480013	0.389365	0.148844	0.513265	0.281268	0.22578	-0.196389	0.0332206	0.376082	-0.189514	0.109979	-0.0395915	-0.646532	-0.145658	1	-0.495235	0.672269	0.0390479	0.202661	0.805893	0.286565	-0.440854	0.160803	-0.276711	0.364386	0.0102819	0.351384	-0.183675	-0.409353	0.209151	0.32276	-0.0651151	0.0182249	-0.365885	0.535108	0.431123	-0.162888	-0.0760995	0.0686516	-0.36142	-0.0364372	-0.112156	0.030417	0.0307153	-0.132758	-0.343148
unclassified_f__Oscillospiraceae	0.196737	-0.177408	-0.333896	-0.418955	-0.0849474	-0.0612109	-0.338121	-0.553408	0.0128727	0.381048	0.198914	-0.623871	0.4299	0.0313383	-0.562267	0.562687	-0.0107126	-0.495235	1	-0.495963	-0.0799299	0.40606	-0.103758	0.453787	0.0894299	-0.00618594	-0.409201	-0.66415	0.274015	-0.00804525	-0.126504	0.102672	-0.292961	0.189397	0.637956	0.496754	0.265442	-0.415065	-0.635431	-0.152359	-0.0881825	0.440357	0.818494	0.453459	-0.0246581	-0.500349	0.417009	0.337721	0.553867
Ruminococcus	-0.111331	0.389916	0.0233653	0.533118	0.228149	-0.0203168	0.806654	0.165069	0.20884	-0.0718401	0.108044	0.339013	-0.160969	-0.0123505	0.0566228	-0.616034	-0.135006	0.672269	-0.495963	1	0.279813	0.0669723	0.483987	0.156269	-0.357934	0.206276	0.0316796	0.766063	-0.23606	0.226977	-0.129357	-0.431129	0.484623	0.200005	-0.372836	-0.0697772	-0.684981	0.86346	0.59955	-0.169029	-0.222899	-0.227298	-0.37912	-0.39359	-0.185986	0.126879	-0.32472	-0.390487	-0.356377
norank_f__Ruminococcaceae	0.159	0.0259351	0.173125	0.770946	0.241062	-0.295675	0.679261	0.222181	0.324285	0.102709	0.626549	0.0122211	0.601079	0.293903	0.00530455	-0.399733	-0.211149	0.0390479	-0.0799299	0.279813	1	0.391007	0.365382	0.530215	0.247924	-0.370869	0.533506	0.232369	-0.607112	0.496142	0.0627838	-0.0133509	-0.171481	0.65022	-0.103163	-0.0278802	-0.18918	0.490774	-0.0341522	-0.165899	-0.127328	-0.278884	0.266973	-0.364768	0.12946	-0.19284	-0.333606	0.110469	-0.0161838
UCG-009	0.377176	0.24982	0.144239	0.127551	0.156749	-0.23859	0.276987	0.185338	0.129395	0.0298104	0.47318	-0.394367	0.774745	0.642163	-0.452016	0.116556	-0.218816	0.202661	0.40606	0.0669723	0.391007	1	0.691991	0.854705	-0.319406	-0.250778	-0.315992	-0.249615	-0.292132	0.298619	-0.0859837	0.23384	-0.199497	0.66082	0.377916	-0.0668729	0.0855306	0.176615	-0.204972	-0.361397	-0.255905	0.222262	0.470626	0.157387	0.191477	-0.279134	0.227952	0.307263	0.0340603
NK4A214_group	0.152826	0.695647	-0.0511133	0.548405	0.393875	-0.0517222	0.546443	0.289156	0.246844	0.00534651	0.288699	0.134163	0.37009	0.429255	-0.232585	-0.507383	-0.217808	0.805893	-0.103758	0.483987	0.365382	0.691991	1	0.75003	-0.343657	-0.00978434	-0.241112	0.100322	-0.130075	0.59612	-0.182575	-0.229948	0.00812993	0.715136	0.179292	0.052227	-0.224374	0.50389	0.0839503	-0.287658	-0.168449	0.128617	0.0579788	0.0479044	0.0388131	-0.211851	0.11732	0.0641486	-0.198298
norank_f__Peptococcaceae	0.348493	0.301468	-0.112863	0.393592	0.194713	-0.147	0.447316	0.0340457	0.303928	0.237663	0.501542	-0.182709	0.792766	0.494176	-0.446183	-0.102735	-0.297882	0.286565	0.453787	0.156269	0.530215	0.854705	0.75003	1	-0.140983	-0.161499	-0.182466	-0.296541	-0.0760823	0.547472	-0.233812	-0.0841037	-0.248772	0.865074	0.515408	0.242953	-0.0684507	0.329302	-0.368354	-0.401979	-0.200435	0.280333	0.593164	0.220745	0.133666	-0.525718	0.28134	0.312299	0.0458229
Phascolarctobacterium	0.130373	-0.338607	-0.120389	0.244224	-0.123625	-0.0418669	-0.124864	-0.132147	0.0511144	0.297815	-0.237815	0.368772	0.0809668	-0.0983235	0.562708	-0.0718983	0.181643	-0.440854	0.0894299	-0.357934	0.247924	-0.319406	-0.343657	-0.140983	1	0.153766	0.490826	-0.0682554	0.232432	0.208251	0.0122467	-0.352192	-0.101033	0.0870004	-0.154568	0.278526	-0.139378	-0.0980832	-0.485572	0.53184	0.508962	-0.396511	0.16675	-0.197443	-0.0654118	-0.228758	-0.342216	-0.247684	0.0780543
norank_f__Bacteroidales_RF16_group	-0.068635	0.0172979	-0.176166	-0.0754725	-0.0797369	0.0104966	-0.227862	-0.22883	-0.46887	0.263994	-0.727283	0.332776	-0.401114	-0.33626	0.09887	-0.306518	0.560796	0.160803	-0.00618594	0.206276	-0.370869	-0.250778	-0.00978434	-0.161499	0.153766	1	-0.082555	0.201495	0.344511	0.0328577	-0.20585	-0.548433	0.636571	-0.225895	0.00373174	0.166214	-0.2613	0.136573	-0.166153	0.391022	-0.0207623	-0.0883783	-0.310632	0.235753	-0.285953	-0.259128	0.0363912	-0.740914	0.167905
dgA-11_gut_group	0.204823	-0.492538	0.348465	0.517182	-0.157278	-0.320671	0.190559	0.334037	-0.0317629	0.190021	-0.0340516	0.441071	0.157754	0.0275386	0.489467	-0.370036	0.0408104	-0.276711	-0.409201	0.0316796	0.533506	-0.315992	-0.241112	-0.182466	0.490826	-0.082555	1	0.273372	-0.319953	0.317495	0.136799	-0.0227655	0.021894	0.109457	-0.357655	-0.253909	-0.0855452	0.204626	-0.0283949	0.181655	0.112498	-0.447214	-0.213366	-0.350375	0.117073	0.0954096	-0.3863	-0.176117	-0.173883
unclassified_f__Prevotellaceae	-0.195211	0.145847	0.132188	0.412559	0.142676	-0.0648506	0.509851	0.157446	-0.084319	-0.100355	-0.0933695	0.358303	-0.391915	-0.185713	0.385243	-0.577813	0.218724	0.364386	-0.66415	0.766063	0.232369	-0.249615	0.100322	-0.296541	-0.0682554	0.201495	0.273372	1	-0.388006	0.0524713	0.288046	-0.232238	0.625027	-0.149795	-0.843581	-0.254925	-0.501758	0.609171	0.728456	0.255656	-0.119025	-0.656091	-0.60203	-0.750141	-0.181496	0.51961	-0.761352	-0.640922	-0.262282
unclassified_o__Oscillospirales	0.149168	0.047678	-0.541455	-0.247408	-0.202889	0.405684	-0.347563	-0.306673	0.0982908	0.233906	-0.483748	0.363837	-0.204514	-0.0726379	0.163285	0.223438	0.00902392	0.0102819	0.274015	-0.23606	-0.607112	-0.292132	-0.130075	-0.0760823	0.232432	0.344511	-0.319953	-0.388006	1	0.0835387	-0.28732	-0.468848	-0.0177158	-0.00221497	0.292159	0.540579	-0.0837026	-0.242775	-0.343679	0.158039	0.370124	0.285972	0.168402	0.371731	-0.159812	-0.200654	0.339355	-0.0431434	-0.0915984
Family_XIII_AD3011_group	0.372793	0.358457	-0.353566	0.724002	0.373198	-0.107501	0.380952	0.0710938	0.277938	0.43748	0.160585	0.35018	0.375825	0.314331	0.0627428	-0.542831	-0.115013	0.351384	-0.00804525	0.226977	0.496142	0.298619	0.59612	0.547472	0.208251	0.0328577	0.317495	0.0524713	0.0835387	1	-0.13686	-0.401124	-0.036234	0.776542	0.0731318	0.367741	-0.232325	0.327262	-0.13104	-0.0432273	0.0654342	-0.0233784	0.243668	-0.0354625	-0.0370727	-0.238258	-0.0320604	-0.0182593	-0.0935361
Prevotellaceae_UCG-001	-0.0453457	-0.150576	0.144914	-0.0966413	-0.0465317	-0.0684373	-0.148139	0.0493561	-0.375468	-0.0556999	0.00125631	-0.1131	-0.0642873	-0.0584494	0.125627	0.0364154	0.460178	-0.183675	-0.126504	-0.129357	0.0627838	-0.0859837	-0.182575	-0.233812	0.0122467	-0.20585	0.136799	0.288046	-0.28732	-0.13686	1	0.418345	0.180205	-0.217073	-0.496066	-0.282724	0.452936	-0.129656	0.193762	0.253684	-0.307897	-0.538674	-0.176035	-0.572579	0.293451	0.521543	-0.586507	-0.166994	0.0851453
norank_f__Barnesiellaceae	0.0662648	-0.336481	0.396939	-0.484359	-0.202432	-0.128383	-0.30619	0.194637	-0.413491	-0.214603	0.217513	-0.527121	0.284686	0.183973	-0.207017	0.507855	-0.0187023	-0.409353	0.102672	-0.431129	-0.0133509	0.23384	-0.229948	-0.0841037	-0.352192	-0.548433	-0.0227655	-0.232238	-0.468848	-0.401124	0.418345	1	-0.244395	-0.259849	0.00455128	-0.638048	0.685365	-0.33748	-0.0263444	-0.248866	-0.388842	-0.0713059	-0.0105759	-0.0434908	0.546232	0.304231	0.0279929	0.36526	0.0349071
Treponema	-0.105946	0.0513674	0.0106582	0.0309609	-0.00289309	-0.00659614	0.0389019	-0.00946393	-0.394724	0.0212164	-0.451739	0.253972	-0.361414	-0.194132	0.227472	-0.287915	0.64634	0.209151	-0.292961	0.484623	-0.171481	-0.199497	0.00812993	-0.248772	-0.101033	0.636571	0.021894	0.625027	-0.0177158	-0.036234	0.180205	-0.244395	1	-0.228711	-0.506761	-0.118271	-0.375407	0.322689	0.348034	0.442776	-0.165545	-0.426666	-0.435389	-0.314663	-0.226044	0.324759	-0.416087	-0.875459	-0.10428
Candidatus_Soleaferrea	0.405491	0.357141	-0.16616	0.688714	0.305866	-0.0567952	0.530215	0.192912	0.490945	0.164712	0.479697	0.116203	0.743099	0.616817	-0.116079	-0.236488	-0.314906	0.32276	0.189397	0.200005	0.65022	0.66082	0.715136	0.865074	0.0870004	-0.225895	0.109457	-0.149795	-0.00221497	0.776542	-0.217073	-0.259849	-0.228711	1	0.282933	0.33819	-0.209826	0.366426	-0.225679	-0.241298	0.0335462	0.133593	0.550532	0.0428997	0.054099	-0.366516	0.107186	0.234047	-0.142945
Romboutsia	0.139403	0.0576353	-0.17549	-0.220224	-0.0182511	0.0221067	-0.191398	-0.185722	0.144076	0.150896	0.208512	-0.357823	0.372781	0.137768	-0.665068	0.301195	-0.276675	-0.0651151	0.637956	-0.372836	-0.103163	0.377916	0.179292	0.515408	-0.154568	0.00373174	-0.357655	-0.843581	0.292159	0.0731318	-0.496066	0.00455128	-0.506761	0.282933	1	0.335746	0.282256	-0.272787	-0.648937	-0.512803	-0.162894	0.803704	0.562511	0.867241	0.0516703	-0.790815	0.873937	0.589123	0.376303
Lachnospiraceae_UCG-010	-0.0849763	0.348355	-0.698459	0.177422	0.348621	0.210685	-0.0136726	-0.554963	0.49405	0.259419	0.160433	-0.0874448	-0.0768937	-0.160565	-0.235093	-0.00964367	-0.049166	0.0182249	0.496754	-0.0697772	-0.0278802	-0.0668729	0.052227	0.242953	0.278526	0.166214	-0.253909	-0.254925	0.540579	0.367741	-0.282724	-0.638048	-0.118271	0.33819	0.335746	1	-0.242874	-0.173556	-0.195909	0.0544612	0.259397	0.391168	0.638062	0.257884	-0.45548	-0.377727	0.219552	0.112272	0.368687
norank_f__F082	0.0497894	-0.240193	0.114899	-0.455505	-0.158055	-0.0456829	-0.602539	-0.0251473	-0.488234	-0.0141811	-0.0229631	-0.379278	0.139437	0.0279404	-0.256231	0.393622	0.193039	-0.365885	0.265442	-0.684981	-0.18918	0.0855306	-0.224374	-0.0684507	-0.139378	-0.2613	-0.0855452	-0.501758	-0.0837026	-0.232325	0.452936	0.685365	-0.375407	-0.209826	0.282256	-0.242874	1	-0.591308	-0.31987	-0.180682	-0.365513	0.132188	0.0985748	0.329164	0.542678	0.0504237	0.30934	0.401362	0.269337
_Eubacterium__siraeum_group	0.0518292	0.219429	0.0850744	0.622491	0.110354	-0.0895193	0.878269	0.226612	0.107656	0.0525954	0.0831728	0.457669	0.140483	0.107102	0.209291	-0.600761	-0.214878	0.535108	-0.415065	0.86346	0.490774	0.176615	0.50389	0.329302	-0.0980832	0.136573	0.204626	0.609171	-0.242775	0.327262	-0.129656	-0.33748	0.322689	0.366426	-0.272787	-0.173556	-0.591308	1	0.227338	-0.206246	-0.228346	-0.417431	-0.29689	-0.416166	0.174867	-0.096636	-0.359463	-0.366167	-0.488965
Candidatus_Saccharimonas	-0.304132	0.338112	0.118733	0.175648	0.261496	0.0800972	0.334497	0.206348	0.22297	-0.405563	0.170793	0.0477855	-0.487092	-0.0855921	0.11363	-0.26842	-0.0304891	0.431123	-0.635431	0.59955	-0.0341522	-0.204972	0.0839503	-0.368354	-0.485572	-0.166153	-0.0283949	0.728456	-0.343679	-0.13104	0.193762	-0.0263444	0.348034	-0.225679	-0.648937	-0.195909	-0.31987	0.227338	1	0.031849	-0.0264356	-0.162716	-0.464979	-0.487839	-0.312082	0.71869	-0.386827	-0.167641	-0.260472
Roseburia	-0.0504516	-0.137045	-0.0419725	-0.0219519	-0.0671024	0.0282396	-0.335016	-0.0660805	-0.194536	0.0558225	-0.475734	0.275106	-0.299934	-0.180355	0.55334	-0.0652325	0.660451	-0.162888	-0.152359	-0.169029	-0.165899	-0.361397	-0.287658	-0.401979	0.53184	0.391022	0.181655	0.255656	0.158039	-0.0432273	0.253684	-0.248866	0.442776	-0.241298	-0.512803	0.0544612	-0.180682	-0.206246	0.031849	1	0.587835	-0.485862	-0.20175	-0.338235	-0.311689	0.310463	-0.504836	-0.65097	-0.00973659
Oscillibacter	0.0263859	-0.015216	-0.124065	0.0930875	-0.00964804	0.130788	-0.144687	-0.000752882	0.431765	-0.0225708	-0.199242	0.326612	-0.113562	0.0202909	0.548359	0.0626557	-0.143604	-0.0760995	-0.0881825	-0.222899	-0.127328	-0.255905	-0.168449	-0.200435	0.508962	-0.0207623	0.112498	-0.119025	0.370124	0.0654342	-0.307897	-0.388842	-0.165545	0.0335462	-0.162894	0.259397	-0.365513	-0.228346	-0.0264356	0.587835	1	-0.0060856	0.0703889	-0.0522746	-0.34414	0.14714	-0.056135	-0.0471844	-0.308331
Turicibacter	-0.00938188	0.212855	-0.196152	-0.248649	0.0965786	0.111698	-0.211149	-0.162283	0.39076	-0.0394349	0.281531	-0.397624	0.0787455	0.0757404	-0.680012	0.299813	-0.342171	0.0686516	0.440357	-0.227298	-0.278884	0.222262	0.128617	0.280333	-0.396511	-0.0883783	-0.447214	-0.656091	0.285972	-0.0233784	-0.538674	-0.0713059	-0.426666	0.133593	0.803704	0.391168	0.132188	-0.417431	-0.162716	-0.485862	-0.0060856	1	0.448751	0.825828	-0.342538	-0.42058	0.891253	0.657461	0.346926
unclassified_f__Peptostreptococcaceae	0.214737	0.0344999	-0.332444	-0.00407815	0.174864	0.0128872	-0.034149	-0.321447	0.449871	0.161901	0.554228	-0.538451	0.599772	0.305257	-0.462534	0.471516	-0.216181	-0.36142	0.818494	-0.37912	0.266973	0.470626	0.0579788	0.593164	0.16675	-0.310632	-0.213366	-0.60203	0.168402	0.243668	-0.176035	-0.0105759	-0.435389	0.550532	0.562511	0.638062	0.0985748	-0.29689	-0.464979	-0.20175	0.0703889	0.448751	1	0.309566	-0.0951703	-0.453655	0.333355	0.49448	0.395968
Clostridium	0.0596338	0.0411067	-0.158415	-0.332685	-0.0536684	0.0674183	-0.432754	-0.172462	-0.0272699	0.0925279	-0.102327	-0.226211	0.0910523	0.0211256	-0.50119	0.271083	-0.0856613	-0.0364372	0.453459	-0.39359	-0.364768	0.157387	0.0479044	0.220745	-0.197443	0.235753	-0.350375	-0.750141	0.371731	-0.0354625	-0.572579	-0.0434908	-0.314663	0.0428997	0.867241	0.257884	0.329164	-0.416166	-0.487839	-0.338235	-0.0522746	0.825828	0.309566	1	-0.0664366	-0.592496	0.959749	0.402683	0.306306
norank_o__Bacteroidales	0.167324	-0.207848	0.210169	-0.0760067	-0.182146	-0.0830437	0.0111837	0.188948	-0.427157	0.0131152	-0.064754	0.0484609	0.345437	0.186443	0.152828	0.111503	-0.171835	-0.112156	-0.0246581	-0.185986	0.12946	0.191477	0.0388131	0.133666	-0.0654118	-0.285953	0.117073	-0.181496	-0.159812	-0.0370727	0.293451	0.546232	-0.226044	0.054099	0.0516703	-0.45548	0.542678	0.174867	-0.312082	-0.311689	-0.34414	-0.342538	-0.0951703	-0.0664366	1	0.016329	0.00228238	0.131996	-0.394848
norank_f__p-251-o5	-0.138865	-0.0213234	0.180972	-0.102578	-0.00580793	0.0567665	-0.097718	0.195657	-0.116301	-0.289297	-0.134139	0.0975151	-0.355733	-0.0444041	0.432188	0.0246247	0.129489	0.030417	-0.500349	0.126879	-0.19284	-0.279134	-0.211851	-0.525718	-0.228758	-0.259128	0.0954096	0.51961	-0.200654	-0.238258	0.521543	0.304231	0.324759	-0.366516	-0.790815	-0.377727	0.0504237	-0.096636	0.71869	0.310463	0.14714	-0.42058	-0.453655	-0.592496	0.016329	1	-0.501797	-0.216868	-0.407218
Paeniclostridium	0.0708435	0.0952657	-0.134615	-0.306805	-0.0278157	0.0863622	-0.315693	-0.109223	0.109616	0.0238759	0.0316709	-0.251305	0.151615	0.101985	-0.530187	0.303952	-0.307041	0.0307153	0.417009	-0.32472	-0.333606	0.227952	0.11732	0.28134	-0.342216	0.0363912	-0.3863	-0.761352	0.339355	-0.0320604	-0.586507	0.0279929	-0.416087	0.107186	0.873937	0.219552	0.30934	-0.359463	-0.386827	-0.504836	-0.056135	0.891253	0.333355	0.959749	0.00228238	-0.501797	1	0.565764	0.16449
Lachnospiraceae_NK3A20_group	0.072968	0.0457707	-0.00313838	-0.115122	0.0598447	0.0273633	-0.0163553	0.0203869	0.464703	-0.11409	0.625408	-0.449997	0.369243	0.241917	-0.493492	0.375155	-0.658548	-0.132758	0.337721	-0.390487	0.110469	0.307263	0.0641486	0.312299	-0.247684	-0.740914	-0.176117	-0.640922	-0.0431434	-0.0182593	-0.166994	0.36526	-0.875459	0.234047	0.589123	0.112272	0.401362	-0.366167	-0.167641	-0.65097	-0.0471844	0.657461	0.49448	0.402683	0.131996	-0.216868	0.565764	1	0.157438
Mogibacterium	-0.126899	-0.0624461	-0.155579	-0.26439	0.081373	-0.0965133	-0.363074	-0.400538	-0.113983	0.173831	0.229793	-0.615331	-0.0576115	-0.26351	-0.670886	0.157556	0.339919	-0.343148	0.553867	-0.356377	-0.0161838	0.0340603	-0.198298	0.0458229	0.0780543	0.167905	-0.173883	-0.262282	-0.0915984	-0.0935361	0.0851453	0.0349071	-0.10428	-0.142945	0.376303	0.368687	0.269337	-0.488965	-0.260472	-0.00973659	-0.308331	0.346926	0.395968	0.306306	-0.394848	-0.407218	0.16449	0.157438	1
norank_o__WCHB1-41	-0.206014	-0.0719717	0.0819763	-0.577584	-0.0690147	0.0931269	-0.657927	-0.0353098	-0.368948	-0.245798	-0.28934	-0.258981	-0.502338	-0.199017	-0.0206515	0.312922	0.3595	-0.155083	-0.129435	-0.279959	-0.621457	-0.303102	-0.390727	-0.609067	-0.380735	0.00956874	-0.213922	0.0725935	-0.00671655	-0.451234	0.37048	0.408869	0.241502	-0.62532	-0.306065	-0.230822	0.413797	-0.6197	0.452413	0.236922	-0.0216885	0.0719283	-0.308679	0.0164298	-0.144533	0.700417	0.0136609	-0.0620707	0.114081
[truncated: 1 more columns]
